# Supplementary material for: Endothelial Cell Response to Combined Photon or Proton Irradiation with Doxorubicin
Source: Int J Mol Sci. 2023 Aug 16;24(16):12833. doi: 10.3390/ijms241612833 (PMC10454477; doi:10.3390/ijms241612833)
Supplement: Supplementary file 1 [file ijms-24-12833-s001.zip]

Archive with 1 entries (1 files):
- ijms-2509285-supplementary.pdf
